# Supplementary material for: Heightened Stress Reactivity in Response to an Attachment Related Stressor in Patients With Medically Treated Primary Hypertension
Source: Front Psychiatry. 2021 Sep 9;12:718919. doi: 10.3389/fpsyt.2021.718919 (PMC8459015; doi:10.3389/fpsyt.2021.718919)
Supplement: Supplementary Material 1 — Linear mixed-effects regression model for stress parameter reactivity: complete tables. Linear mixed-effects regression model with random intercepts. Covariates included in the models: age, body mass index. Time was level 1, the individual level (Persons) were on level 2. A two-way-interaction between group (Healthy vs. Hypertensive) and time (rest [1], AAP [2], SR [3], recovery [4]) was modeled using restricted maximum likelihood. Significance level: p < 0.05. df, degrees of freedom; bmi, body mass index; sbp, systolic blood pressure; dbp, diastolic blood pressure; HR, heart rate; n, normalized (with log-transformation); Cort, Cortisol; SDNN, standard deviation of normal to normal R-R intervals; RMSSD, root mean square of successive differences; ACTH, adreno-corticotrope hormone; baPWV, brachial-ankle pulse wave velocity; cPWV, central pulse wave velocity; cPP, central pulse pressure. [file Table_1.XLSX]

## Sheet: sbp
	sbp	Coef.	Std. Err.	z	P>|z|	[95% Conf. Interval]
	group
	healthy controls	1.52215	3.85872	0.39	0.693	-6.04079	9.08511
	Index1
	2	8.0952	1.18794	6.81	0	5.76688	10.4235
	3	16.8965	1.20172	14.06	0	14.5411	19.2518
	4	9.86468	1.19354	8.27	0	7.52539	12.204
	group#Index1
	healthy controls#2	-1.81259	2.10183	-0.86	0.388	-5.93211	2.30692
	healthy controls#3	-5.98336	2.13074	-2.81	0.005	-10.1595	-1.80719
	healthy controls#4	-3.84294	2.105	-1.83	0.068	-7.96866	0.282782
	age	0.652995	0.171407	3.81	0	0.317043	0.988947
	bmi	0.610285	0.309546	1.97	0.049	0.0035852	1.21698
	_cons	74.3925	16.2756	4.57	0	42.4928	106.292
		df	chi2	P>chi2
	sbp
	group	1	0.15	0.703
	Index1	3	171.89	0
	group#Index1	3	8.8	0.032

## Sheet: dbp
	dbp	Coef.	Std. Err.	z	P>|z|	[95% Conf. Interval]
	group
	healthy controls	1.03158	2.26641	0.46	0.649	-3.41051	5.47367
	Index1
	2	4.03061	0.768686	5.24	0	2.52401	5.53721
	3	9.54378	0.77749	12.28	0	8.01993	11.0676
	4	5.54277	0.772219	7.18	0	4.02925	7.0563
	group#Index1
	healthy controls#2	0.773736	1.36004	0.57	0.569	-1.89189	3.43936
	healthy controls#3	-2.44961	1.37862	-1.78	0.076	-5.15165	0.252439
	healthy controls#4	-0.521034	1.36204	-0.38	0.702	-3.19058	2.14851
	age	-0.0034316	0.0993537	-0.03	0.972	-0.198161	0.191298
	bmi	0.139699	0.179461	0.78	0.436	-0.212038	0.491435
	_cons	76.0942	9.43402	8.07	0	57.6039	94.5846
		df	chi2	P>chi2
	dbp
	group	1	0.05	0.8191
	Index1	3	149.83	0
	group#Index1	3	5.92	0.1157

## Sheet: HR
	HR	Coef.	Std. Err.	z	P>|z|	[95% Conf. Interval]
	group
	healthy controls	-1.12674	2.6149	-0.43	0.667	-6.25185	3.99838
	Index1
	2	4.43348	0.749012	5.92	0	2.96544	5.90152
	3	6.30379	0.755316	8.35	0	4.8234	7.78418
	4	-0.465666	0.749012	-0.62	0.534	-1.9337	1.00237
	group#Index1
	healthy controls#2	2.4017	1.20835	1.99	0.047	0.0333781	4.77002
	healthy controls#3	2.17091	1.21227	1.79	0.073	-0.205088	4.54691
	healthy controls#4	-0.158073	1.20835	-0.13	0.896	-2.52639	2.21025
	age	-0.128777	0.124532	-1.03	0.301	-0.372856	0.115302
	bmi	0.24191	0.216568	1.12	0.264	-0.182555	0.666375
	_cons	63.715	11.6448	5.47	0	40.8917	86.5384
		df	chi2	P>chi2
	HR
	group	1	0	0.9927
	Index1	3	260.04	0
	group#Index1	3	7.69	0.0528

## Sheet: nCort
	nCort	Coef.	Std. Err.	z	P>|z|	[95% Conf. Interval]
	group
	healthy controls	-0.125486	0.0627108	-2	0.045	-0.248396	-0.0025747
	Index1
	2	-0.1044	0.0301551	-3.46	0.001	-0.163503	-0.0452974
	3	0.117909	0.0308731	3.82	0	0.0573992	0.17842
	4	0.0095729	0.0306377	0.31	0.755	-0.0504759	0.0696218
	group#Index1
	healthy controls#2	0.0198162	0.0512722	0.39	0.699	-0.0806755	0.120308
	healthy controls#3	-0.221819	0.0521551	-4.25	0	-0.324041	-0.119597
	healthy controls#4	0.10791	0.0515576	2.09	0.036	0.0068586	0.20896
	age	0.0043044	0.002603	1.65	0.098	-0.0007974	0.0094061
	bmi	0.0047634	0.0046767	1.02	0.308	-0.0044028	0.0139296
	_cons	1.56934	0.245211	6.4	0	1.08874	2.04995
		df	chi2	P>chi2
	nCort
	group	1	7.48	0.0062
	Index1	3	38.66	0
	group#Index1	3	42.76	0

## Sheet: zPWV
	zPWV	Coef.	Std. Err.	z	P>|z|	[95% Conf. Interval]
	group
	healthy controls	-0.0213191	0.183703	-0.12	0.908	-0.38137	0.338732
	Index1
	2	0.303344	0.0620082	4.89	0	0.18181	0.424878
	3	0.580142	0.0635078	9.13	0	0.455669	0.704615
	4	0.294284	0.0635114	4.63	0	0.169803	0.418764
	group#Index1
	healthy controls#2	-0.068547	0.110576	-0.62	0.535	-0.285272	0.148178
	healthy controls#3	-0.251966	0.114064	-2.21	0.027	-0.475527	-0.028405
	healthy controls#4	-0.0159184	0.111317	-0.14	0.886	-0.234096	0.20226
	age	0.169848	0.0080888	21	0	0.153994	0.185702
	bmi	0.0204099	0.0147813	1.38	0.167	-0.0085609	0.0493806
	_cons	-1.79799	0.772857	-2.33	0.02	-3.31276	-0.283214
		df	chi2	P>chi2
	zPWV
	group	1	0.38	0.5399
	Index1	3	67.02	0
	group#Index1	3	5.83	0.12

## Sheet: baPWV
	baPWV	Coef.	Std. Err.	z	P>|z|	[95% Conf. Interval]
	group
	healthy controls	-0.0187003	0.652532	-0.03	0.977	-1.29764	1.26024
	Index1
	2	0.85104	0.202549	4.2	0	0.454051	1.24803
	3	1.24355	0.204896	6.07	0	0.84196	1.64514
	4	0.671966	0.203501	3.3	0.001	0.273111	1.07082
	group#Index1
	healthy controls#2	-0.245323	0.358371	-0.68	0.494	-0.947716	0.457071
	healthy controls#3	-0.473893	0.363297	-1.3	0.192	-1.18594	0.238156
	healthy controls#4	-0.549106	0.35891	-1.53	0.126	-1.25256	0.154343
	age	0.158768	0.0289566	5.48	0	0.102014	0.215522
	bmi	-0.0258717	0.0522939	-0.49	0.621	-0.128366	0.0766224
	_cons	4.31561	2.74952	1.57	0.117	-1.07335	9.70457
		df	chi2	P>chi2
	baPWV
	group	1	0.3	0.5849
	Index1	3	34.49	0
	group#Index1	3	2.84	0.4178

## Sheet: nSDNN
	nSDNN	Coef.	Std. Err.	z	P>|z|	[95% Conf. Interval]
	group
	healthy controls	-0.0033101	0.0648468	-0.05	0.959	-0.130407	0.123787
	Index1
	2	-0.184588	0.0267885	-6.89	0	-0.237092	-0.132083
	3	-0.189737	0.0270106	-7.02	0	-0.242677	-0.136797
	4	0.0312585	0.0267885	1.17	0.243	-0.0212459	0.0837629
	group#Index1
	healthy controls#2	0.116534	0.0432391	2.7	0.007	0.0317871	0.201281
	healthy controls#3	0.166644	0.0433771	3.84	0	0.0816265	0.251662
	healthy controls#4	0.0384364	0.0432391	0.89	0.374	-0.0463106	0.123184
	age	-0.0074559	0.0029426	-2.53	0.011	-0.0132234	-0.0016884
	bmi	-0.0016298	0.0051177	-0.32	0.75	-0.0116604	0.0084007
	_cons	1.8743	0.275252	6.81	0	1.33481	2.41378
		df	chi2	P>chi2
	nSDNN
	group	1	1.69	0.1937
	Index1	3	91.81	0
	group#Index1	3	18.05	0.0004

## Sheet: nRMSSD
	nRMSSD	Coef.	Std. Err.	z	P>|z|	[95% Conf. Interval]
	group
	healthy controls	-0.0023777	0.0707516	-0.03	0.973	-0.141048	0.136293
	Index1
	2	-0.181107	0.0279893	-6.47	0	-0.235965	-0.126249
	3	-0.173612	0.028222	-6.15	0	-0.228926	-0.118298
	4	-0.0214534	0.0279893	-0.77	0.443	-0.0763114	0.0334046
	group#Index1
	healthy controls#2	0.0811729	0.0451737	1.8	0.072	-0.0073659	0.169712
	healthy controls#3	0.0759412	0.0453182	1.68	0.094	-0.0128809	0.164763
	healthy controls#4	0.0691403	0.0451737	1.53	0.126	-0.0193985	0.157679
	age	-0.0039803	0.0032366	-1.23	0.219	-0.0103239	0.0023632
	bmi	0.0027	0.0056289	0.48	0.631	-0.0083324	0.0137323
	_cons	1.54232	0.302725	5.09	0	0.948989	2.13565
		df	chi2	P>chi2
	nRMSSD
	group	1	0.69	0.4063
	Index1	3	82.1	0
	group#Index1	3	4.25	0.2357

## Sheet: nActh
	nActh	Coef.	Std. Err.	z	P>|z|	[95% Conf. Interval]
	group
	healthy controls	0.0169139	0.0884602	0.19	0.848	-0.156465	0.190293
	Index1
	2	0.0464517	0.0428333	1.08	0.278	-0.0375	0.130403
	3	-0.0617955	0.0438294	-1.41	0.159	-0.1477	0.0241085
	4	-0.0400443	0.0435038	-0.92	0.357	-0.12531	0.0452216
	group#Index1
	healthy controls#2	0.0301424	0.0720584	0.42	0.676	-0.11109	0.171374
	healthy controls#3	0.149812	0.0733148	2.04	0.041	0.0061176	0.293506
	healthy controls#4	0.0950196	0.0731211	1.3	0.194	-0.048295	0.238334
	age	0.0066312	0.0036691	1.81	0.071	-0.0005602	0.0138225
	bmi	0.0109901	0.0065895	1.67	0.095	-0.001925	0.0239052
	_cons	0.250509	0.347213	0.72	0.471	-0.430016	0.931033
		df	chi2	P>chi2
	nActh
	group	1	1.24	0.2648
	Index1	3	3.57	0.3124
	group#Index1	3	4.98	0.173

## Sheet: nEpinephrine
	nadr	Coef.	Std. Err.	z	P>|z|	[95% Conf. Interval]
	group
	healthy controls	-0.197995	0.120602	-1.64	0.101	-0.434372	0.0383806
	Index1
	2	0.0736577	0.0685584	1.07	0.283	-0.0607142	0.20803
	3	0.0864819	0.0703135	1.23	0.219	-0.0513301	0.224294
	4	0.0060807	0.0703194	0.09	0.931	-0.131743	0.143904
	group#Index1
	healthy controls#2	-0.0163583	0.111806	-0.15	0.884	-0.235494	0.202777
	healthy controls#3	-0.0244311	0.113787	-0.21	0.83	-0.247449	0.198587
	healthy controls#4	0.0306099	0.112894	0.27	0.786	-0.190659	0.251879
	age	0.0011029	0.0048823	0.23	0.821	-0.0084663	0.0106721
	bmi	0.0005823	0.009004	0.06	0.948	-0.0170651	0.0182298
	_cons	1.18229	0.447912	2.64	0.008	0.304402	2.06018
		df	chi2	P>chi2
	nadr
	group	1	4.04	0.0445
	Index1	3	2.36	0.5016
	group#Index1	3	0.27	0.9651

[truncated: 3 more sheets: nNorepinephrine, nDopamine, ncPP]
